# Supplementary material for: Using wearable sensors during the timed up and go and 6-minute walk test in Spinal Bulbar Muscular Atrophy
Source: PLOS Digit Health. 2026 May 13;5(5):e0001416. doi: 10.1371/journal.pdig.0001416 (PMC13170876; doi:10.1371/journal.pdig.0001416)
Supplement: S1 Data — (XLSX) [file pdig.0001416.s001.xlsx]

## Sheet: Sheet1
Patient	Visit	Age	Height (m)	Weight (kg)	SBMAFRS	Walking (SBMAFRS) (0-4)	Assistive Device Used	Onset Age	CAG repeats	LEFT Cadence (steps/min) - 6MWT	RIGHT Cadence (steps/min) - 6MWT	Average Cadence (steps/min) 6MWT	LEFT Gait Cycle Duration (s) 6MWT	RIGHT Gait Cycle Duration (s) 6MWT	Average Gait Cycle Duration (s) 6MWT	L Gait Speed (m/s) 6MWT	R Gait Speed (m/s) 6MWT	Average Gait Speed (m/s) 6MWT	L Double Support (%GCT) 6MWT	R Double Support (%GCT) 6MWT	Average Double Support (%GCT) 6MWT	L Stance (%GCT) 6MWT	R Stance (%GCT) 6MWT	Average Stance (%GCT) 6MWT	L Step Duration (s) 6MWT	R Step Duration (s) 6MWT	Average Step Duration (s) 6MWT	L Stride Length (m) 6MWT	R Stride Length (m) 6MWT	Average Stride Length (m) 6MWT	Distance Walked 6MWT	% Norms 6MWT	SV95C	Gait Cycles in SV95C	Total Duration (s) TUG	Sit to Stand Duration (s) TUG	Sit to Stand Lean Angle (degrees) TUG	Stand to Sit Duration (s) TUG	Stand to Sit Lean Angle (degrees) TUG	Turn Angle (degrees) TUG	Turn Duration (seconds) TUG	Turn Velocity (degrees/second) TUG
1	1	63	1.92	98.6	40	2	No	42	41	110.71	110.59	110.65	1.08	1.09	1.085	1.45	1.41	1.43	23.34	23.31	23.325	61.48	61.78	61.63	0.55	0.54	0.545	1.56	1.53	1.545	552	84.13	1.54431	14	5.85	0.69	Missing	0.79	Missing	182.03	1.94	296.27
2	1	55.55	1.742	85	52	4	No	49	43	114.61	114.5	114.555	1.05	1.05	1.05	1.47	1.47	1.47	18.48	18.52	18.5	58.98	59.5	59.24	0.53	0.52	0.525	1.54	1.54	1.54	566	97.63	1.53741	14	6.53	0.79	43.58	0.8	23.83	187.56	1.54	300.73
3	1	67.6694	1.761	80.6	43	4	No	28.5	46	123.91	123.88	123.895	0.97	0.97	0.97	1.51	1.49	1.5	17.2	17.21	17.205	59.24	57.96	58.6	0.47	0.49	0.48	1.46	1.44	1.45	583	107.61	1.53667	15	8.98	1.19	30.19	0.73	25.45	121.21	1.34	188.17
4	1	65.5	1.7	80.4	41	2	Yes	54	43	86.34	86.37	86.355	1.4	1.4	1.4	0.67	0.67	0.67	29.57	29.57	29.57	65.71	63.88	64.795	0.69	0.7	0.695	0.93	0.93	0.93	249	49.0557	0.800772	11	14.72	Missing	Missing	1.15	36.25	185.01	2.62	135.71
5	1	64.1361	1.72	86.2	34	2	Yes	54	45	118.57	118.44	118.505	1.01	1.01	1.01	0.95	0.97	0.96	27.9	27.91	27.905	63.63	64.24	63.935	0.53	0.48	0.505	0.96	0.98	0.97	355	68.3527	1.0938	16	8.91	0.99	32.47	0.62	26.51	183.73	2.23	202.48
6	1	59.275	1.734	79.5	47	4	No	45	44	133	133	133	0.904	0.904	0.904	1.55	1.57	1.56	22.5	22.5	22.5	61.2	61.3	61.25	0.449	0.455	0.452	1.4	1.42	1.41	584	103.71	1.64574	16	8.62	1.1	40.6	0.49	42.3	188	1.73	266
7	1	62.9556	1.75	74.7	37	2	Yes	35	44	85.72	85.71	85.715	1.4	1.4	1.4	0.8	0.79	0.795	33.27	33.25	33.26	64.75	68.49	66.62	0.73	0.68	0.705	1.13	1.11	1.12	280	49.2749	0.900002	11	11.51	0.88	27.6	0.68	23.09	188.1	2	210.52
9	1	67.25	1.806	88.3	30	2	Yes	42	49	82	81.95	81.975	1.47	1.47	1.47	0.67	0.68	0.675	31.68	31.69	31.685	65	66.66	65.83	0.74	0.72	0.73	0.98	0.99	0.985	244	42.95	0.756478	11	27.9	Missing	Missing	0.68	21.87	159.24	3.33	85.41
15	1	65.9833	1.9	138.1	39	2	Yes	43	48	74.78	74.78	74.78	1.61	1.61	1.61	0.6	0.59	0.595	35.82	35.78	35.8	69.29	66.48	67.885	0.75	0.86	0.805	0.96	0.94	0.95	236	42.5219	0.675017	10	Missing	Missing	Missing	Missing	Missing	Missing	Missing	Missing
16	1	50.7417	1.813	110.6	56	4	No	43	43	115.22	115.25	115.235	1.04	1.04	1.04	1.53	1.53	1.53	16.78	16.81	16.795	58.42	58.4	58.41	0.52	0.53	0.525	1.59	1.59	1.59	580	94.8	1.59771	14	5.09	0.93	Missing	Missing	Missing	366.06	3.26	305.1
1	2	63.2111	1.92	102.1	32	2	No	42	41	109.87	109.75	109.81	1.09	1.09	1.09	1.44	1.39	1.415	22.46	22.47	22.465	61.08	61.35	61.215	0.55	0.55	0.55	1.57	1.52	1.545	551	85.11	1.53622	14	6.76	0.8	Missing	0.85	Missing	180.67	1.52	323.13
2	2	56.05	1.742	85	53	4	No	49	43	118.33	118.25	118.29	1.01	1.02	1.015	1.6	1.58	1.59	17.01	17.04	17.025	58.39	58.61	58.5	0.51	0.51	0.51	1.62	1.6	1.61	616	106.72	1.64278	14	5.73	0.71	Missing	0.67	Missing	187.76	1.39	280.07
3	2	68.1694	1.761	80.6	44	4	No	28.5	46	118.75	118.64	118.695	1.01	1.01	1.01	1.48	1.47	1.475	17.38	17.42	17.4	58.77	58.61	58.69	0.5	0.51	0.505	1.49	1.48	1.485	575	106.93	1.53122	15	7.28	1.23	49.99	0.81	25.04	181.83	1.55	270.13
4	2	66	1.7	80.4	41	2	Yes	54	43	83.64	83.72	83.68	1.44	1.44	1.44	0.6	0.61	0.605	30.46	30.45	30.455	65.89	64.59	65.24	0.71	0.73	0.72	0.85	0.87	0.86	Missing	Missing	0.690396	8	16.54	0.86	24.8	1	26.48	184.11	3.13	135.2
5	2	64.6361	1.72	86.2	30	2	Yes	54	45	116.65	116.49	116.57	1.03	1.03	1.03	1.01	1.02	1.015	27.48	27.51	27.495	63.34	64.12	63.73	0.53	0.5	0.515	1.04	1.04	1.04	371	71.78	1.15768	15	9.56	0.71	49.21	0.68	31.23	173.75	2.01	191.15
6	2	59.775	1.734	79.5	50	4	No	45	44	130.29	130.16	130.225	0.92	0.92	0.92	1.45	1.42	1.435	24.99	25	24.995	62.07	62.89	62.48	0.47	0.45	0.46	1.33	1.31	1.32	528	94.19	1.50754	17	7.96	1.09	44.19	0.7	41.24	195.17	2.11	279.62
7	2	63.4556	1.75	74.7	36	2	Yes	35	44	83.89	83.81	83.85	1.44	1.44	1.44	0.76	0.73	0.745	33.76	33.79	33.775	65.06	68.7	66.88	0.73	0.71	0.72	1.09	1.04	1.065	269	47.55	0.895431	11	11.18	0.7	12.55	0.66	26.51	173.94	1.94	213.21
9	2	67.75	1.806	88.3	23	2	Yes	42	49	88.76	88.71	88.735	1.35	1.35	1.35	0.71	0.72	0.715	32.32	32.35	32.335	32.32	32.35	32.335	0.7	0.65	0.675	0.96	0.97	0.965	261	46.14	0.787289	12	30.28	Missing	Missing	0.77	26.85	122.34	2.74	92.53
15	2	66.4833	1.9	145.5	42	2	Yes	43	48	77.87	77.79	77.83	1.55	1.55	1.55	0.6	0.6	0.6	36.01	35.99	36	68.49	67.46	67.975	0.74	0.81	0.775	0.92	0.92	0.92	237	43.93	0.705128	11	22.92	1.66	16.6	1.16	30.12	112.12	2.13	99.97
16	2	51.2417	1.813	110.6	54	4	No	43	43	Missing	Missing	Missing	Missing	Missing	Missing	Missing	Missing	Missing	Missing	Missing	Missing	Missing	Missing	Missing	Missing	Missing	Missing	Missing	Missing	Missing	585	Missing	Missing	Missing	5.78	0.83	23.83	Missing	Missing	206.42	1.75	295.97
1	3	63.7111	1.92	98.6	36	2	No	42	41	110.73	110.59	110.66	1.08	1.09	1.085	1.41	1.38	1.395	23.27	23.27	23.27	61.52	61.7	61.61	0.54	0.54	0.54	1.53	1.5	1.515	511	78.49	1.46486	14	7.02	0.82	Missing	0.48	Missing	186.89	1.76	319.64
2	3	56.55	1.742	84.8	56	4	No	49	43	119.25	119.17	119.21	1.01	1.01	1.01	1.57	1.56	1.565	17.67	17.69	17.68	58.93	58.74	58.835	0.5	0.5	0.5	1.58	1.57	1.575	609	105.92	1.64072	15	5.73	0.93	Missing	0.45	Missing	185.46	1.57	294.48
3	3	68.6694	1.761	79.7	43	4	No	28.5	46	128.7	128.58	128.64	0.93	0.93	0.93	1.61	1.59	1.6	16.1	16.15	16.125	58.06	58.05	58.055	0.46	0.47	0.465	1.5	1.48	1.49	624	115.92	1.68307	16	7.82	1.16	32.05	0.55	22.82	186	2.04	206.79
4	3	66.5	1.7	81.8	36	1	Yes	54	43	74.44	74.46	74.45	1.62	1.62	1.62	0.5	0.5	0.5	31.06	31.09	31.075	66.94	64.15	65.545	0.81	0.81	0.81	0.8	0.81	0.805	Missing	Missing	0.576533	8	18.34	1.17	17.71	0.84	30.41	177.02	3.25	130.56
5	3	65.1361	1.72	90.7	30	2	Yes	54	45	109.97	109.94	109.955	1.09	1.09	1.09	0.84	0.85	0.845	32.02	32.04	32.03	66.02	66.01	66.015	0.55	0.54	0.545	0.92	0.93	0.925	302	59.63	0.975144	15	13.86	1.34	31.97	1	40.85	185.13	2.58	166.85
6	3	60.275	1.734	78.8	46	3	No	45	44	127.2	127.07	127.135	0.94	0.95	0.945	1.36	1.33	1.345	25.02	25.04	25.03	62.18	62.82	62.5	0.49	0.45	0.47	1.28	1.26	1.27	471	84.21	1.43167	16	6.94	0.95	23.69	0.38	21.3	200.93	1.79	233.03
7	3	63.9556	1.75	74.4	35	2	Yes	35	44	82.35	82.3	82.325	1.46	1.47	1.465	0.73	0.7	0.715	34.12	34.11	34.115	65.77	68.32	67.045	0.74	0.72	0.73	1.06	1.02	1.04	266	47.19	0.885092	11	11.27	1.06	19.03	0.55	18.51	190.62	2.14	209.59
9	3	68.25	1.806	87.9	26	2	Yes	42	49	83.91	83.91	83.91	1.43	1.43	1.43	0.68	0.68	0.68	31.83	31.83	31.83	64.38	67.46	65.92	0.76	0.68	0.72	0.97	0.98	0.975	256	45.4	0.751636	11	11.43	Missing	Missing	Missing	Missing	Missing	Missing	Missing
15	3	66.9833	1.9	149.5	37	1	Yes	43	48	65.73	65.64	65.685	1.84	1.84	1.84	0.39	0.4	0.395	43.3	43.27	43.285	72.19	71.02	71.605	0.84	1	0.92	0.71	0.72	0.715	159	Missing	0.482736	9	Missing	Missing	Missing	Missing	Missing	Missing	Missing	Missing
16	3	51.7417	1.813	107.8	50	4	No	43	43	123.43	123.47	123.45	0.97	0.97	0.97	1.69	1.68	1.685	15.35	15.38	15.365	57.79	57.61	57.7	0.48	0.49	0.485	1.64	1.63	1.635	645	Missing	1.80232	15	4.96	0.85	43.26	Missing	Missing	139.78	1.02	412.56
